# Supplementary material for: Adherence to clinical guidelines is associated with reduced inpatient mortality among children with severe anemia in Ugandan hospitals
Source: PLoS One. 2019 Jan 25;14(1):e0210982. doi: 10.1371/journal.pone.0210982 (PMC6347145; doi:10.1371/journal.pone.0210982)
Supplement: S2 File — (XLSX) [file pone.0210982.s002.xlsx]

## Sheet: Sheet1
Questiion	Variable	Code	Source file
Which site?	site	1= Lira, 2 = Jinja	Data Abstraction form
Sex	sex	1= Male, 2=Female	Data Abstraction form
Age in years	age	number written	Data Abstraction form
Mode of Reference	referral	1=Referrd,2=Self-referral,3=NR	Data Abstraction form
Diagnosis is Severe Anemia	diag_sev_anae	1=Yes, 0=No	Data Abstraction form
What time of day was the patient assessed	Shift	1= day, 2= evening, 3= night	Data Abstraction form
Approximate time between admission and initial assessment	asses_period	0=Not possible to tell, 1=0-30mins, 2=30-60mins, 3=1-4hrs,4=>4hrs	Data Abstraction form
Initial assessment done by	seenby	1=Nurse,2=Clinical Officer,3=Medical Officer,4=Paediatrician	Data Abstraction form
Reviewed after admission	review_after	1=Yes, 0=No	Data Abstraction form
If yes reviewed by , nurse	nurse	1=Yes, 0=No	Data Abstraction form
If yes reviewed by , Clinical Officer	clin_officer	1=Yes, 0=No	Data Abstraction form
if yes reviewed by Medical Officers	med_officer	1=Yes, 0=No	Data Abstraction form
if yes reviewed by Paediatrician	paediatrician	1=Yes, 0=No	Data Abstraction form
Number of times the patient was reviewed after admission (first 48 hours):	noass_times	number written	Data Abstraction form
Patient transfused	pat_trans	1= Yes, 0=No	Data Abstraction form
If NO why,	whynotrans	1= Transfusion not required, 2=Blood not available	Data Abstraction form
If Yes, Pre-transfusion Hb done	prehb_done	1=Yes, 0=No	Data Abstraction form
If NO why,	whyprenot	1=No Hb machine ,2=No lab staff	Data Abstraction form
others,specify	why3prenot	as written	Data Abstraction form
If Yes,Pre-transfusion value	hb_value	number written,-999 =Missing results	Data Abstraction form
Hb less than 5 gdl	hbless5	0=missing, 1= Yes, 2= No
Blood type supplied/Given	bloodtype	1=Whole blood,2=Packed cells,3=Not recorded	Data Abstraction form
Blood group supplied/Given	blood group	1=Gp A,2=Gp B,3=Gp AB, 4= Gp O	Data Abstraction form
Rhesus	rhesus	1=Positive, 2=Negative, 3=Not recorded	Data Abstraction form
Approximate time between request and admin of blood	presc_time	0=Not possible to tell,1=0-1hr, 2=1-2 hrs, 3=2-4hrs,4>4hrs	Data Abstraction form
If Yes, Amount of blood transfused	tot_amount	number written	Data Abstraction form
Weight of child	weight	number written	Data Abstraction form
Any transfusion reactions recorded	reaction_record	1= Yes, 0=No	Data Abstraction form
Post-transfusion Hb done	posthb_done	1=Yes, 0=No	Data Abstraction form
If Yes, Post-transfusion Hb result	posthb_result	number written	Data Abstraction form
If NO why,	whypostnot	1=No Hb machine ,2=No lab staff,3=Not ordered	Data Abstraction form
Re-transfusion	re_transfused	1= Yes, 0=No	Data Abstraction form
Re-transfusion number	transno	number written	Data Abstraction form
Smear done?	smeardone	1= Yes, 0=No	Data Abstraction form
Smear result	smear_res	1=Positive, 0=Negative	Data Abstraction form
RDT done?	rdtdone	1= Yes, 0=No	Data Abstraction form
RDT result	rdtresult	1=Positive, 0=Negative	Data Abstraction form
Smear or RDT done	maltest_done	1= Yes, 0=No
Malaria test result positive	maltest_pos	1= Yes, 0=No
WBC done	wbc_done	1= Yes, 0=No
Stool test done?	stooldone	1= Yes, 0=No	Data Abstraction form
stool result	stoolres	Positive, Negative, Not recorded	Data Abstraction form
Other test done?	oth_test	1=Yes, 0=No	Data Abstraction form
specify other test	spec_test	as written	Data Abstraction form
Cause of SA investigated	Investigated	2= Malaria test + CBC, 1=Malaria test or CBC, 0=Not investigated
Severe Anemia	sev_anae	1= Yes, 0=No	Data Abstraction form
Severe Malaria	sev_malaria	1= Yes, 0=No	Data Abstraction form
If Yes Specify	spec_malaria	as written	Data Abstraction form
Sepsis/Bacteremia	sepsis	1= Yes, 0=No	Data Abstraction form
Severe Acute Malnutrition	sam	1= Yes, 0=No	Data Abstraction form
If Yes , specify	specify_sam	as written	Data Abstraction form
Severe Pneumonia	pnuem	1= Yes, 0=No	Data Abstraction form
Hemoglobinuria (dark urine syndrome)	hemoglob	1= Yes, 0=No	Data Abstraction form
Meningitis	meningitis	1= Yes, 0=No	Data Abstraction form
HIV/AIDS	hiv	1= Yes, 0=No	Data Abstraction form
Acute gastro-enteritis with dehydration	gastro_enteritis	1= Yes, 0=No	Data Abstraction form
Others	oth_diagnosis	1= Yes, 0=No	Data Abstraction form
If Yes Specify	spec_othdiag	as written	Data Abstraction form
Anti-malarials given	antimals	1= Yes, 0=No	Data Abstraction form
Artesunate	artesunate	1= Yes, 0=No	Data Abstraction form
Quinine	quinine	1= Yes, 0=No	Data Abstraction form
AL	al	1= Yes, 0=No	Data Abstraction form
Other antimalarials	othantimal	as written	Data Abstraction form
Anti-biotics given	antibiotics	1= Yes, 0=No	Data Abstraction form
If NO,why	whyno_antibiot	1=Not required,2=Not available,3=Not recorded, 4=Others	Data Abstraction form
Ceftriazone	cefriaxone	1= Yes, 0=No	Data Abstraction form
Ampicillin	amplicillin	1= Yes, 0=No	Data Abstraction form
Gentamycin	gentamycin	1= Yes, 0=No	Data Abstraction form
others,specify	oth_antiboit	as written	Data Abstraction form
Other medicines	othmed	1= Yes, 0=No	Data Abstraction form
If Yes, list	list_othmed	as written	Data Abstraction form
Hematinics given	hematics	1= Yes, 0=No	Data Abstraction form
If Yes, list	list_hemat	as written	Data Abstraction form
Outcome	outcome	1=Discharged,2=Died,3=Referred,4=Run away	Data Abstraction form
Time of death	deathtime	as HH:MM	Data Abstraction form
Cause of death	deathcause	as written	Data Abstraction form
QI intervention period	intervention	1=Pre-intervention, 2= Post intervention	Data Abstraction form
Managed per protocol	per_4protocol	1= Yes, 0=No	Generated
